# Supplementary material for: Genetic Dissection and Germplasm Selection of the Low Crude Fiber Component in Brassica napus L. Shoots
Source: Foods. 2023 Jan 14;12(2):403. doi: 10.3390/foods12020403 (PMC9857593; doi:10.3390/foods12020403)
Supplement: Supplementary file 1 [file foods-12-00403-s001.zip]

Archive with 1 entries (1 files):
- foods-2054601-supplementary.xlsx
