# Supplementary material for: Genetic Dissection and Germplasm Selection of the Low Crude Fiber Component in Brassica napus L. Shoots
Source: Foods. 2023 Jan 14;12(2):403. doi: 10.3390/foods12020403 (PMC9857593; doi:10.3390/foods12020403)
Supplement: Supplementary file 1 [file foods-12-00403-s001.zip › foods-2054601-supplementary.xlsx]

## Sheet: Sheet1
Supplementary Table S1: QTL results for crude fiber component of Brassica napus shoots.
Trait	QTL	Chromosome	Position	LOD	Additive Effect	R2(%)	SNP Interval
NDF	q.NDF.21GY.A1	A1	71.21	2.64	1.29	6.45	71-71.5
	q.NDF.22GY.A1-1	A1	112.21	2.66	-1.48	6.12	112.2-112.9
	q.NDF.22GY.A1-2	A1	118.31	3.42	-1.59	7.82	116.9-119.4
	q.NDF.22GY.A4	A4	26.51	2.86	1.43	6.05	23.7-28.7
	q.NDF.21NJ.A6	A6	59.81	3.13	1.43	6.41	58.3-60.3
	q.NDF.21NJ.A8	A8	53.31	2.84	1.47	6.84	48.9-59.6
	q.NDF.21GY.C3-1	C3	35.41	4.73	1.6	11.49	34.5-35.8
	q.NDF.21GY.C3-2	C3	43.21	3.6	1.42	8.94	42.8-44.8
	q.NDF.21GY.C4	C4	113.71	3.72	1.47	9.7	111.3-117.6
	q.NDF.21GY.C9-1	C9	102.01	4.2	-1.53	10.38	98.5-103.3
	q.NDF.21GY.C9-2	C9	108.61	3.91	-1.46	9.52	106.6-111.8
ADF	q.ADF.21GY.A1-1	A1	57.41	4.01	1.45	9.74	54-57.7
	q.ADF.21GY.A1-2	A1	64.31	2.67	1.2	6.71	62.4-66
	q.ADF.21GY.A1-3	A1	104.01	3.01	-1.24	7.49	103.7-104.1
	q.ADF.21NJ.A4	A4	10.21	3.02	-1.12	5.74	9-10.8
	q.ADF.22NJ.A6	A6	63.01	2.76	-0.85	5.83	60.9-65.8
	q.ADF.21NJ.C6-1	C6	24.31	4.01	1.25	7.8	21-27.4
	q.ADF.21NJ.C6-2	C6	29.81	3.78	1.23	7.46	28.8-31.8
	q.ADF.21NJ.C6-3	C6	34.91	3.36	1.15	6.62	34.5-36.9
	q.ADF.22GY.C9-1	C9	12.21	3.28	-1.25	7.14	11.5-12.9
	q.ADF.22GY.C9-2	C9	17.41	3.6	-1.31	7.78	15.9-25.8
	q.ADF.21GY.A10	A10	33.31	3	-1.31	7.99	32.5-36
	q.ADF.21NJ.A10	A10	50.61	3.03	1.09	5.91	48.1-52.9
ADL	q.ADL.21GY.A1	A1	68.01	2.64	1.57	6.9	67.1-68.2
	q.ADL.22GY.A5	A5	60.21	3.93	-2.18	8.77	59.9-61.1
	q.ADL.22NJ.C3	C3	22.81	3.77	-1.91	8.26	16.7-23.2
	q.ADL.22GY.C4	C4	151.21	2.67	1.61	4.93	147.8-155.9
	q.ADL.22GY.C7	C7	39.21	2.75	1.56	4.62	36-43.4
	q.ADL.21NJ.C7-1	C7	49.91	4.87	-1.23	9.9	46.8-50.8
	q.ADL.21NJ.C7-2	C7	59.21	3.25	-1.02	6.75	54.8-59.9
	q.ADL.22NJ.C8	C8	34.21	2.65	1.58	5.74	31.3-35.2
Hem	q.HEM.22GY.A1	A1	109.31	2.98	-1.64	6.01	106.2-111.9
	q.HEM.21GY.A2	A2	107.71	2.55	-1.32	6.26	107.4-108.9
	q.HEM.22NJ.A2-1	A2	11.81	3.93	1.18	7.74	11.5-12.4
	q.HEM.22NJ.A2-2	A2	28.11	6.63	-1.55	13.52	27.8-32.6
	q.HEM.22NJ.A2-3	A2	33.71	3.81	-1.18	8.08	33.4-35.8
	q.HEM.22NJ.C3-1	C3	90.51	3.47	-1.03	7.5	89.5-90.9
	q.HEM.22NJ.C3-2	C3	95.61	3.9	-1.09	8.43	94.2-97.9
	q.HEM.22GY.C3	C3	17.21	2.96	1.66	5.94	10.7-22.3
	q.HEM.21GY.C3-1	C3	31.61	5.43	1.95	14.16	29.7-31.8
	q.HEM.21GY.C3-2	C3	35.41	5.7	2.02	14.76	34.5-35.8
	q.HEM.21GY.C3-3	C3	43.71	3.99	1.56	9.25	42.8-44.8
	q.HEM.22GY.C7	C7	49.91	2.94	-1.64	5.92	44.4-51.2
Cel	q.CEL.22NJ.A1	A1	99.51	3.21	1.29	6.33	99.4-100.1
	q.CEL.22NJ.C1	C1	0.01	4.5	-1.55	9.13	0-0.9
	q.CEL.21NJ.C7	C7	63.81	2.57	1.5	5.69	62-64.1
	q.CEL.22NJ.C8-1	C8	43.61	3.92	-1.43	7.79	43.3-45.2
	q.CEL.22NJ.C8-2	C8	52.21	2.58	-1.17	5.23	48.6-54.6
	q.CEL.22NJ.C8	C8	107.61	4.02	1.45	8.06	105.8-108.1
